# Supplementary material for: No significant change in domestication-admixture during the marine phase of an Atlantic salmon population
Source: Commun Biol. 2026 Apr 16;9:1009. doi: 10.1038/s42003-026-10051-z (PMC13396406; doi:10.1038/s42003-026-10051-z)
Supplement: Supplementary file 3 — Supplementary data 1 [file 42003_2026_10051_MOESM3_ESM.xlsx]

## Sheet: TableS7 - SNP panel genotyping
WELL	TERM	SNP_ID	2nd-PCRP	1st-PCRP	UEP_DIR	UEP_SEQ	EXT1_CALL	EXT2_CALL	Locus used for admixture calculation
W1	iPLEX	AX-87508784	ACGTTGGATGCTCAGTCCTTTCTCCACAC	ACGTTGGATGATGACAACAGTGCCCCTCC	F	CTATCTTCCTCCCGCTT	C	T	1
W1	iPLEX	AX-87972411	ACGTTGGATGGACCTAATTACCTTCCAGTC	ACGTTGGATGAGTCCACATCTTCCTGTATC	F	ACCTTCCAGTCAACTCT	C	T	1
W1	iPLEX	AX-97874256	ACGTTGGATGGATGTTCTCAGAAATAACAAG	ACGTTGGATGGGGCACTTGACCACAAGTTC	R	AAGTACTTCAGGCAAGA	C	A	1
W1	iPLEX	AX-86913174	ACGTTGGATGACACCAGCAAACGGCAGTAG	ACGTTGGATGATTACAGGATTGTTTCAGGG	F	CAGTAGGCCTTACTACAC	C	T	1
W1	iPLEX	AX-88213524	ACGTTGGATGCCATGATGCTTATCTGAACG	ACGTTGGATGAAGGTACAGCAGCTCGTTAG	R	TCTGAACGATACCTGGCT	G	A	1
W1	iPLEX	AX-87732441	ACGTTGGATGTTTAGTGCAGCCCAAACACC	ACGTTGGATGGGGTGGATAATAGCTAGAC	F	taACCCCACCACACCTATC	C	A	1
W1	iPLEX	AX-88007972_long	ACGTTGGATGGAGTTCCTGAACTTGAACC	ACGTTGGATGGTGACAAGAGTGGACAAAGG	R	ACCTTAACCTTCCATCTGC	T	A	1
W1	iPLEX	AX-87063232	ACGTTGGATGCAGACGGAGCATGATGAGG	ACGTTGGATGTTCAGGCGGCAGGAGCCAAT	R	gaGGCATGCTAGAATACCT	C	A	1
W1	iPLEX	AX-87921377_long	ACGTTGGATGTACACACAGAAACTCTGTCC	ACGTTGGATGATCGCTGCTCTCAATTGTCG	F	gACTCTGTCCAATTACACTG	C	T	1
W1	iPLEX	AX-88310732	ACGTTGGATGTCTTGAGTTGCCTTGATCCC	ACGTTGGATGGTGCGTTTAGAAAAACATGAG	F	TGCCTTGATCCCCTTCCCCTC	C	T	1
W1	iPLEX	AX-87068879	ACGTTGGATGTAAGACAAACAGCCCAATG	ACGTTGGATGAGGGTGTCGAAACAAGATTC	R	ggTGGGGTGTCTGCTGTCTG	T	C	1
W1	iPLEX	AX-96173697	ACGTTGGATGCGGTTAAGTGTTTATTGTACT	ACGTTGGATGGTGCATTTTTTTCTGTAAAG	F	gTGTACTACTTTGATTCTCCC	C	T	1
W1	iPLEX	AX-88108169	ACGTTGGATGTTATCTTTTACTTAGTCCC	ACGTTGGATGCTGAATGTTCCAATGGTAGC	F	gCTTTTACTTAGTCCCGCTCTT	A	G	1
W1	iPLEX	AX-96407443	ACGTTGGATGGGGTTATTGTTACTGTGAAG	ACGTTGGATGTGGAGTGGTATCCCCAAGAG	F	aACTGTGAAGAACCACCATTAC	A	G	1
W1	iPLEX	AX-96483007	ACGTTGGATGCAACTCAATCTCTTTGCCTG	ACGTTGGATGCCGGCAGAAAATGGCTAGT	R	ccCTTTGCCTGTGAAGGGACCG	C	A	1
W1	iPLEX	AX-96289877	ACGTTGGATGTTTAGCGGTAGCCGGCCTA	ACGTTGGATGCTTCCTGTCTATTCCCAACC	R	AGCCGGCCTAGTAAGGAATTAG	C	A	1
W1	iPLEX	AX-87484409	ACGTTGGATGGGTTTTGAAATACACGCACC	ACGTTGGATGAGTACCTCTGAAGAAAGAAG	R	cAATACACGCACCACCAATTTGT	G	A	1
W1	iPLEX	AX-87811370	ACGTTGGATGTGCAGCGGGCTGGATCCCT	ACGTTGGATGAAGGGTTAAGACCTGAGGAG	R	GCTGGATCCCTCCCTCAGTTTTCT	C	A	1
W1	iPLEX	AX-88079125	ACGTTGGATGCTTTTAGGAAACGAACACAG	ACGTTGGATGGTTTTGGCCAATATCCCTC	F	TTTAGGAAACGAACACAGGCATAA	C	G	1
W1	iPLEX	AX-87439379	ACGTTGGATGATCCAGAATGAGGAGTCCAG	ACGTTGGATGCTTCAGCCCAAACACATTGC	F	gtGGAGTCCAGGCTGGTGCTGAAC	A	G	1
W1	iPLEX	AX-88077767	ACGTTGGATGTGTTTGGCTGTTGCATTTAC	ACGTTGGATGGAGAGAGAGCAATTGATGGG	F	tgGCATTTACATAACAACTATCCGC	C	A	1
W1	iPLEX	AX-87393832	ACGTTGGATGCATCCAAATCATACATTGC	ACGTTGGATGGTGCATTGGAATTTCCTTGG	R	agCATACATTGCATATGACACTAAC	T	C	1
W1	iPLEX	AX-96414215	ACGTTGGATGAAAATATTCCCCTGACTGGC	ACGTTGGATGGATTTGCTTTCAACTTGCTC	R	CCCTGACTGGCATGGTGGAGAAGGA	G	A	1
W1	iPLEX	AX-96152891	ACGTTGGATGGTACTGAGAACACTTAAACAC	ACGTTGGATGGTGCTGTTATATTGTAAGAC	F	GAGAACACTTAAACACTATGACATAC	G	T	0
W1	iPLEX	AX-96480340	ACGTTGGATGGAAGGAGTAATGAAGAGAAG	ACGTTGGATGAGGCCAGTGATGCTACAGTA	F	agGAAGAGAAGTGATCCAGTTAATCC	A	G	0
W1	iPLEX	AX-88195826	ACGTTGGATGAAGCCACCTGTTATCTACCG	ACGTTGGATGACCTGCTTTTGGACCTTCTC	R	CCTGTTATCTACCGTCTGTCTGCCACA	G	T	0
W1	iPLEX	AX-87890744	ACGTTGGATGTCACCACTGATTCACCCTCC	ACGTTGGATGCAAACAGATTGTACATGTCC	R	cATTCACCCTCCTGTTTTGATGCTTGT	C	A	0
W2	iPLEX	AX-88223519	ACGTTGGATGCCCCCTAGCCTCTTGTAAAC	ACGTTGGATGACAGCAATGTCAATGCTAGT	F	AACTAACCCTCGCACAC	C	T	0
W2	iPLEX	AX-86994316	ACGTTGGATGCCTGGAAATGGTCACCAGC	ACGTTGGATGATTGGCACTCCCTCCAGAAG	F	CAGCCCAGATCATCCTA	C	T	1
W2	iPLEX	AX-87116102	ACGTTGGATGTCTGGAGCCTCACCCATCAG	ACGTTGGATGCTACGTGTATCCTTTTACCC	F	ATCAGGGGCTTGTGGTC	C	T	1
W2	iPLEX	AX-97896197	ACGTTGGATGCGATGTTGCCACAAGAATC	ACGTTGGATGATAAAAATGATCTCCATATT	R	tCCACAAGAATCCCAAGG	C	A	1
W2	iPLEX	AX-98308590	ACGTTGGATGTATGGCAGGGGTTAATGGTG	ACGTTGGATGCCCAGGTTCTCTTGTCATTA	F	GGGTTAATGGTGTTGCAG	C	T	1
W2	iPLEX	AX-172546636	ACGTTGGATGTGAGGGAAAGAAGGAAGGAG	ACGTTGGATGCTATCACTTGTTCAGGTTAGC	F	GAGAGAGGAGGCAGAAAT	C	T	0
W2	iPLEX	AX-96490674	ACGTTGGATGGGGTGTAGACTACATGAGG	ACGTTGGATGATGTCCCATTGTCCTGGTAG	R	cTGAGGTCAACAAAGAACA	C	A	1
W2	iPLEX	AX-88003670_long	ACGTTGGATGGGGATTGTCACAAGCATAGC	ACGTTGGATGGAGTGGAAGGACATCATCCG	R	TGCAGAGAACACTCACACTT	G	A	1
W2	iPLEX	AX-87936501	ACGTTGGATGTGTGACTTAGCTGGACAGG	ACGTTGGATGGTGGTGTGTCATCAACTGTG	R	CAGGTCAGGCCCCGTCATCG	T	C	1
W2	iPLEX	AX-88168914	ACGTTGGATGAGGTGGGAACCATACTGTAG	ACGTTGGATGCTTAGTGTTATATTACTGC	F	CTGTAGGTGTAAAGAGCAAT	G	T	1
W2	iPLEX	AX-98309383	ACGTTGGATGGCCACATTCTATTTTCTCTCC	ACGTTGGATGGTTCAACTCTTAGAGGAGGG	R	taTCTCCCTTCTCACCAAAGT	C	A	1
W2	iPLEX	AX-87291664	ACGTTGGATGCGAACACTGAAGTTAGTGCC	ACGTTGGATGAGGCTGCTGTACTTAAGTGC	F	agGTTAGTGCCATTATGTACC	C	T	0
W2	iPLEX	AX-87095070	ACGTTGGATGCAGGGCACTTCATTGTCTGT	ACGTTGGATGCCCTGGTGCTTGTACACAAC	R	tgGTCTGTGACTAATCTGACTT	G	A	1
W2	iPLEX	AX-87138729	ACGTTGGATGGAGTTACTGAGAGGTGATGC	ACGTTGGATGCCTTCACAGGAACTCAAACC	R	aACTGAGAGGTGATGCGTCAAT	T	C	1
W2	iPLEX	AX-98322910	ACGTTGGATGCTTCAGCTATAAATCAACCC	ACGTTGGATGAATGTTTCCTATATGCCTCG	F	TAAATCAACCCAACACCCATACA	C	T	1
W2	iPLEX	AX-87675925	ACGTTGGATGCTTCAAAACAATCAGAATCTC	ACGTTGGATGCAGAGTTCCGTCTGTCCAAC	F	gAACAATCAGAATCTCATAGACT	C	T	0
W2	iPLEX	AX-86908978	ACGTTGGATGCTGTCTGACCACAGAACTTC	ACGTTGGATGACCTGGTCATTTGACATTAG	R	tcCCACAGAACTTCATCTCCCAGC	T	C	1
W2	iPLEX	AX-98318017	ACGTTGGATGCGTGTGTAGTCCATGAATCC	ACGTTGGATGGTAACTTAATTTTTTACTGC	R	gCCATGAATCCAAAAATCCAATGT	G	A	1
W2	iPLEX	AX-88029383	ACGTTGGATGATGTCCTGGTTGTGATGTCC	ACGTTGGATGGTAATTACCCATGGCCCCTG	F	agGGTTGTGATGTCCTGTGCATTC	A	G	1
W2	iPLEX	AX-87969964	ACGTTGGATGCACACATAACTAATGCTAGG	ACGTTGGATGCTACTGACTACACATTGGAC	R	ggAACTAATGCTAGGAGAAAGGAA	T	C	1
W2	iPLEX	AX-87721151	ACGTTGGATGCACTGCCACTCCTTTTTAAG	ACGTTGGATGGCTCTAGAAAATACTGTTGG	R	tTGCCACTCCTTTTTAAGGATAAAT	C	A	0
W2	iPLEX	AX-96475428	ACGTTGGATGCTATTTTCCTGGGATATTTG	ACGTTGGATGGCTGCATGCTTTAAGTTGTG	F	gTCCTGGGATATTTGTTTGAAGAAC	G	T	0
W2	iPLEX	AX-88296738	ACGTTGGATGGTACTAACTTCATTCAATCTC	ACGTTGGATGTGTGGTGATGAATTGAGAAC	R	cACTTCATTCAATCTCAATAATAATT	G	T	1
W2	iPLEX	AX-87093275	ACGTTGGATGCCCCTGGTAGACACTTATAG	ACGTTGGATGTAACGTTGGGATTAGTGTAG	F	GACACTTATAGAAAAACAGCATAACA	C	T	0
W2	iPLEX	AX-87804730	ACGTTGGATGCACATGGTCATGAAAAACCC	ACGTTGGATGGGATACAAAATGTACTAAAC	R	gATGAAAAACCCTGCATAATGATAAC	T	C	1
W2	iPLEX	sdy_fake01	ACGTTGGATGTTGAACGGTCAGAGGAGATG	ACGTTGGATGATTGCCTACAAGCCCTTCTC	R	taTTTGGGAGAGAGATGACGGGGATC	G	T	0
W2	iPLEX	AX-87716534_long	ACGTTGGATGATTCCATGTTGGACCCACTC	ACGTTGGATGCCTGTCCATTTCTTCCAGTC	F	cGAACGCTTGCTAGCCCTATCCAGAAC	A	G	1
W3	iPLEX	AX-87039877	ACGTTGGATGTCTCAGCCTCTCAGCCCAAC	ACGTTGGATGGGGAAAGTCGTGGAACTAGG	F	TCAGCCCAACCTTAGCC	C	A	1
W3	iPLEX	AX-88227434	ACGTTGGATGGACTGTCATTTGTTGGATCG	ACGTTGGATGTACAGTCCATCACTGAAGTC	F	GATCGAATGCCCTTTGA	A	T	1
W3	iPLEX	AX-88217053	ACGTTGGATGGGCCTAGATTATGATTTCCC	ACGTTGGATGGTCAAGCTTTGTTGGATTGT	F	ATGATTTCCCCTACACCA	C	G	1
W3	iPLEX	AX-96364225	ACGTTGGATGAAATATGGTAATTGGGCAG	ACGTTGGATGGTCATTCTATTTCAGGAGT	R	AATTGGGCAGATGCATCA	G	A	1
W3	iPLEX	AX-88252842	ACGTTGGATGGGAGGAGACAAATCTTAATG	ACGTTGGATGTGGCAATGCTGTAATCTCGC	R	AATGTCAGATAGGAGTGC	G	A	1
W3	iPLEX	AX-88150608	ACGTTGGATGTCAGCATCACCAGTATCATC	ACGTTGGATGATGCTGTCCCGAAACACCGA	F	cTCATCAGTACTCTGTGTC	G	T	1
W3	iPLEX	AX-96309360	ACGTTGGATGTGGAGCGCAAACATTATCCC	ACGTTGGATGGGTGCCCTATTACGAATTCC	R	cAACATTATCCCACAACAAC	C	A	1
W3	iPLEX	AX-87618574	ACGTTGGATGTGGATTGCTTCCCTTTGCTC	ACGTTGGATGGTTCATCATCCACGTCTAGG	F	TTGCTCTACAGGTCAGTTAT	C	T	1
W3	iPLEX	AX-88091167	ACGTTGGATGCTGGAGCCTGCTTTTTCAC	ACGTTGGATGGTCACTGCTCCAATATTTAC	R	TTCACTTTTTCTCCCTCTTCA	G	A	1
W3	iPLEX	AX-96200038	ACGTTGGATGCCAAAATACACCAATATCGC	ACGTTGGATGGCGCTATTAGTCACTGCAC	F	cATCGCATAAATCGAATGTCT	C	T	1
W3	iPLEX	AX-98325008	ACGTTGGATGTCCCTCCCAGACAAGCCCT	ACGTTGGATGAGGAAGTGGTGGTGGTCTTG	R	atCCCTCCCTGGCAGTCTTCAC	G	T	1
W3	iPLEX	AX-88277537	ACGTTGGATGAAGTCACAAATTCTTTGCCG	ACGTTGGATGGGGTCTGAGGCAGTAATCAC	F	gTCTTTGCCGCGTTCACATTTG	A	G	1
W3	iPLEX	AX-87167699	ACGTTGGATGTAGGTGTACCTTTGTTATCG	ACGTTGGATGTCCAGAGAGTTATGGAGAGC	R	gGTACCTTTGTTATCGTACGGA	G	A	1
W3	iPLEX	AX-87697782	ACGTTGGATGGAAAAGAAAAAGCGCTCACC	ACGTTGGATGTCTCAAATGGCCGTCCTAGC	R	cAAAAAGCGCTCACCCACCTGTC	T	C	1
W3	iPLEX	AX-87529017	ACGTTGGATGGCCAAGCTGTATGAGGTCTA	ACGTTGGATGGAATGTAACCTAGATTTCTGG	F	GAGGTCTAGATTTTTTACATTTC	C	T	0
W3	iPLEX	AX-87208159	ACGTTGGATGGGGACTGACTTAGAGAATTAG	ACGTTGGATGGGGACGATGATCAAAGAGAG	R	GAGAATTAGGACTGAATTTGTGT	G	A	1
W3	iPLEX	AX-87628335	ACGTTGGATGCTTGTAGGCTAGTCCCACC	ACGTTGGATGTCAGTCTCTTGTGCCTGTAG	R	gttaaACCCTCCTCTCTTGGTCTG	T	C	1
W3	iPLEX	AX-88046825	ACGTTGGATGCTGCATGAAGTTTCTACAAG	ACGTTGGATGTTTAATATCTGTCTGAAAAC	F	tAAGTTTCTACAAGTAATTCTCTG	C	T	1
W3	iPLEX	AX-96230127	ACGTTGGATGGCAACATAAAACGGGATCTG	ACGTTGGATGTGCACTTGGCTTTATGCTAC	F	ggCGGGATCTGTGAACATTATGAT	C	T	0
W3	iPLEX	AX-87458168_long	ACGTTGGATGTTCTACAGTGGTCCAACTGC	ACGTTGGATGATGATGAGGGTCTCCCATTG	F	ggCTTGGCAATTCTTTCTTGTTCCA	A	G	1
W3	iPLEX	AX-87398269	ACGTTGGATGTCTCCACAGATGACGGTATG	ACGTTGGATGTAAAGGACAGGGAAAATTG	F	GATGACGGTATGGCATTTTTAGTAT	C	T	1
W3	iPLEX	AX-98320408	ACGTTGGATGGTGCAATGTCTTTATTTTTCC	ACGTTGGATGCAAATGTGGTTAAAAAGGAG	F	gCTTTATTTTTCCTCTCTTAAACTAA	A	G	1
W3	iPLEX	sdy_fake02	ACGTTGGATGTTTCAGACTCCAGGAGAGAC	ACGTTGGATGCATGGGCTCAGCAGCTATTC	R	tACTCAAGCCAGATCCTGAAGTCGTG	T	C	0
W3	iPLEX	AX-87953721	ACGTTGGATGTGTACCAGGCCATAATGCCG	ACGTTGGATGCAGCGTCTCTACTTCCCAAC	R	gtATAATGCCGGGGCAGCAGGCCAAC	G	A	1
W3	iPLEX	AX-87818542	ACGTTGGATGGGGTTATTAGGGCGCGAAAC	ACGTTGGATGCAAGGACTTCGTATCATACAG	R	ggTAGGGCGCGAAACGCGGCCGTCTC	T	C	1
W3	iPLEX	AX-96141852	ACGTTGGATGGGTAGAACAAAAGCCCACAC	ACGTTGGATGGGGATACAAGGGTTCTAATC	F	ttAAGCCCACACATACTGCAGCCATCA	C	A	1
W3	iPLEX	AX-87470809	ACGTTGGATGAGCATACTTGCGTAGCCTTG	ACGTTGGATGCTTTCAGTTTTACGTCATTG	F	cGCGTAGCCTTGTGTCCTACTGGCCTC	A	G	1
W4	iPLEX	AX-88032052	ACGTTGGATGGATGCAGCTCAGTGCTCAT	ACGTTGGATGGAAAGTCTGCGTTAAAACCC	R	TGCACCATTTACCCAAC	T	C	1
W4	iPLEX	AX-87272436	ACGTTGGATGCATTGGCATACAGTTTGGTG	ACGTTGGATGCGAGTGACTGTTTTAAACTG	F	GTGCCCTTGGATTAGTC	C	T	1
W4	iPLEX	AX-87271379	ACGTTGGATGAATCAATAGGATGGTAGTGC	ACGTTGGATGGTGTTGTGCACATTTGAATAG	F	ATGGTAGTGCAGCTCTC	A	G	1
W4	iPLEX	AX-87712141_long	ACGTTGGATGTTTTCTTACCCCTCTCCCTC	ACGTTGGATGCGATCATTACTGTGGAGCTG	F	TTCCCTGACTCCTAAACG	G	T	1
W4	iPLEX	AX-88155439	ACGTTGGATGGGAGTTTTTATCTTTGTAGG	ACGTTGGATGAAGTAGCATGACATGAGTTG	F	TGTAGGATGGCCAGAATT	C	T	1
W4	iPLEX	AX-88103331	ACGTTGGATGAACCTGGTCCAAACCCCAAC	ACGTTGGATGCATATAGATAAGCCTGATAG	F	CAACAGTTTGGCCGTTCTT	C	T	1
W4	iPLEX	AX-96134545	ACGTTGGATGTCTCGTTCTCTCACCTTGC	ACGTTGGATGGGGATGAAGGTGATGAGGAA	R	gGCGGTAGTTCTTCAGTGT	T	C	1
W4	iPLEX	AX-88015277	ACGTTGGATGACACAGGCCCACTCCATTG	ACGTTGGATGGGGTAAAAAACATATCTAGCC	R	CTCCATTGGGCTACAACATA	G	C	1
W4	iPLEX	AX-96241692	ACGTTGGATGGGAGAGGTGAGAGGTTATTG	ACGTTGGATGTTATAGGTACACTGGGACTG	F	cGGTTATTGATTGCTGTGAG	G	T	1
W4	iPLEX	AX-87628777	ACGTTGGATGAGCAGCTTCAGGGTCAATTC	ACGTTGGATGCTTGTTTTCTTTAAAAATAA	F	cccCAATTCCTTTCCCAAAGA	G	T	1
W4	iPLEX	AX-87529659	ACGTTGGATGGGAACAGAAAAAGTGCAACC	ACGTTGGATGAAACTGAGAGGCTAATCGAG	R	AAGTGCAACCCAAATATTAAA	G	A	1
W4	iPLEX	AX-97873293	ACGTTGGATGAGTAGAAGGGCTACAAAACG	ACGTTGGATGCACCTACTCTCTGTAATCCG	F	cccCAAAACGTGTTTCTCGATC	A	G	1
W4	iPLEX	AX-86967947	ACGTTGGATGTCACACAGACCTGCACAGC	ACGTTGGATGCTCAGTCTAATGGTTCAGGC	F	tcCAGCCGAGGCATACATGCTA	C	T	1
W4	iPLEX	AX-96367348	ACGTTGGATGGTTTTTCTATTGACAGTACAG	ACGTTGGATGCAACTTTTAGAAATTGTGG	R	gTTGACAGTACAGTGGCCATTA	C	A	1
W4	iPLEX	AX-87093454	ACGTTGGATGCCCGAATTACCATAATCATAC	ACGTTGGATGCAGGTCAAATTGCTGTCTGC	F	gAATCATACCGATACAATAACCT	C	T	1
W4	iPLEX	AX-96121072	ACGTTGGATGTCCTTTCTTATAGGACCAGC	ACGTTGGATGACTCTATGTAACTGAAGCAC	F	gaTTATAGGACCAGCACATCTCC	A	G	1
W4	iPLEX	AX-96439595	ACGTTGGATGACTGAACTAATTGTTTGGG	ACGTTGGATGATAACAGATTCACACTGGCG	R	gggGTTTGGGTATTAAGTTCCTG	G	A	1
W4	iPLEX	AX-96330364	ACGTTGGATGGCAAATAGGATCAATGCATTC	ACGTTGGATGGAAACCTGATATGAAGTGAG	F	ccATCAATGCATTCTAGCACCTCC	C	T	1
W4	iPLEX	AX-87134277	ACGTTGGATGGGGACTAGAGAGAATAAAGG	ACGTTGGATGAACAGAGAGACATAGCAGCC	F	gaggcTAAAGGCCTCTGTCTGTCT	A	G	1
W4	iPLEX	AX-88244440	ACGTTGGATGTCATTATACCTCCCCATGGC	ACGTTGGATGTAATTTAGTTGAATTAAATG	F	acaCCCATGGCCCAAATCTGTAACT	C	G	1
W4	iPLEX	AX-87887894	ACGTTGGATGGGAGAACTACATCTTTCTGC	ACGTTGGATGGGGAAAAGGAAGGGAGGATG	R	ccCTTTCTGCTCTACTTCAGTGGGG	C	A	1
W4	iPLEX	AX-87288115	ACGTTGGATGAGTATGTCCCACAGAGTGGC	ACGTTGGATGAGCCATTGTGTGTGTGTACC	R	aaACAGAGTGGCCAAAGAGATGAAC	G	T	1
W4	iPLEX	AX-97881095	ACGTTGGATGGTTTAGAATGCAAATCACC	ACGTTGGATGGACACTGCTCAGTAATCAGG	R	AATGCAAATCACCATAATAATAAGAT	G	A	1
W4	iPLEX	AX-96178155	ACGTTGGATGCCTGTGTCTCAGCATTGAAG	ACGTTGGATGTTGGAGGACAATGGAAGTTG	F	cggTCAGCATTGAAGCATTCATCAGT	A	G	1
W4	iPLEX	AX-87987553	ACGTTGGATGGTGAGTCAACAATGAAATAG	ACGTTGGATGCCATGACTATTATTGTGGT	R	AACAATGAAATAGATAGATGCAAATG	T	C	1
W4	iPLEX	AX-87482234	ACGTTGGATGTCACCCCGCCAGTAGTGATG	ACGTTGGATGCTTGTGTGCAGTCACATTCG	F	gggCAGTAGTGATGGGCTATTATAGA	A	G	1
W4	iPLEX	AX-97868683	ACGTTGGATGCCTGTTTAGAGCATATCTTAC	ACGTTGGATGTGAATCAGTGTCATACTGGG	F	cccAGCATATCTTACTGCAAACATTAT	G	T	1
W5	iPLEX	AX-98322695	ACGTTGGATGCCATTGTAAGATCAAATCGTC	ACGTTGGATGGAAAGCCATCTCTTTTTCAG	R	CAAATCGTCCCAATTCC	G	A	1
W5	iPLEX	AX-87666160	ACGTTGGATGCTTTACATTGGACCCTAGCC	ACGTTGGATGTCCATGGACGAGTCGATGC	R	CCTGGCAATGGCCAGAA	G	A	1
W5	iPLEX	AX-88217253	ACGTTGGATGTGCTGTCTCTGACCTACAGT	ACGTTGGATGTGATGACTCTCATCCCATTG	R	ACAGTGTGTAGTACTGTG	G	A	1
W5	iPLEX	AX-96172996	ACGTTGGATGCACAAGTGCTCCAGTTTCTC	ACGTTGGATGTGAGAGTCACTCTACTGGC	F	TTCTCCCAGTATAGGACTC	C	T	1
W5	iPLEX	AX-97899227	ACGTTGGATGTGTGTCATGGCCAGTAGCAG	ACGTTGGATGAGACGTCCAGAAGTGCTCAG	R	gGCAGACGCCTTCAGCCGC	G	A	1
W5	iPLEX	AX-96171617	ACGTTGGATGGAACTCTCAGCCGGAGTTAC	ACGTTGGATGACAGGAACACTGGGCTGTC	F	ggACCGGTGAAGCAGGAGC	C	T	1
W5	iPLEX	AX-87068752	ACGTTGGATGGAATCCTGGTGATGACAGAG	ACGTTGGATGGGGTAGGATGATTGATGGC	R	tcCAGAGAGAGCAAGGGGA	T	C	1
W5	iPLEX	AX-87390715	ACGTTGGATGGGAGAACTGAGTTTAACTGG	ACGTTGGATGAAAACGGTAGTGTGGGGGAG	F	TGAGTTTAACTGGCTACTGT	C	T	1
W5	iPLEX	AX-87788570	ACGTTGGATGCATCAGTGCCAATGTTCAGG	ACGTTGGATGAGAAACTCAGCAAATGAAGG	R	tttTTCAGGCCTTGTGGGAT	T	C	1
W5	iPLEX	AX-88095648	ACGTTGGATGGGCCCAGGTCAAGAACAAAT	ACGTTGGATGCTGTGTGAGGCAGACACAAC	R	CAAGAACAAATTACCTACCTC	G	T	1
W5	iPLEX	AX-88035801	ACGTTGGATGTATGTGAGTGACTCAGAGGG	ACGTTGGATGGTCTGATTATGTGACAAAAG	R	aTCAGAGGGAGCTGGCTTTGA	T	A	1
W5	iPLEX	AX-96201668	ACGTTGGATGAAACCAGGCCTTGGGGTCC	ACGTTGGATGTCCCAAGTCCTGTTTGAATC	F	ccGTCCGTCGCACTGCAGACTT	C	T	1
W5	iPLEX	AX-87906050	ACGTTGGATGCTGTGTGTTTTATCTCATAGC	ACGTTGGATGGTTGTGTAAAAGATCTTGGC	R	CTCATAGCTGCTTAGAGTAAGA	G	A	1
W5	iPLEX	AX-98323008	ACGTTGGATGGGTTCTTTTGATGAGACCTG	ACGTTGGATGCATGCAAATATTCTAGTGCG	R	tctACCTGTACTAGATTCTACTC	C	A	1
W5	iPLEX	AX-87296601	ACGTTGGATGCTGCCAACATGTATAATGCTC	ACGTTGGATGATGATTTAGGATGCACTCCC	R	TATAATGCTCTTTAAAACATGTG	G	A	1
W5	iPLEX	AX-97901605	ACGTTGGATGTGGTTTTAGTGGACCTGGTA	ACGTTGGATGAGGGTGCCGTTTCAGATGC	R	gggCCTGGTACTTAGGCAGTGTG	G	T	1
W5	iPLEX	AX-88187718	ACGTTGGATGCGCCATTGTTTACTTGATTTC	ACGTTGGATGTAACGTTGTATCCATCTTCC	F	cCTTGATTTCGAATCTAGTGTAAC	C	T	0
W5	iPLEX	AX-88257863	ACGTTGGATGGTAAAATGCATTGTATCTCC	ACGTTGGATGTTTACGACATTTCTATTTTT	F	aCATTGTATCTCCTTGTAGTAAAA	A	G	0
W5	iPLEX	AX-88272184	ACGTTGGATGCGACCGTCTTATTTAAATGTG	ACGTTGGATGAAGGCTCTTTGTGGCAAGAC	F	gggATTTAAATGTGTCCAGAAGGA	C	T	1
W5	iPLEX	AX-97891575	ACGTTGGATGCCAATGCTGAGTTATACCTG	ACGTTGGATGGAGAGAAAGACACACACACAC	F	tAATGCTGAGTTATACCTGGACGCA	C	T	0
W5	iPLEX	AX-87309414_long	ACGTTGGATGCGAATCATCTTTACAGACCG	ACGTTGGATGACTTTCACCAGAACACACGC	R	CCGAAGTTTATCCAAAAAGTTGTAG	T	C	0
W5	iPLEX	AX-88049317	ACGTTGGATGTTCTCTGTGATGCAGTAAT	ACGTTGGATGGAATTATTAGCGAGCAGACC	R	cTGCAGTAATTTTTTTTCCTGCCACT	C	A	1
W5	iPLEX	six6TOP_LD_24904601	ACGTTGGATGCTAGCAATCCGATGCACAAG	ACGTTGGATGGGGTTACTGTCTGTTGCTTG	R	AGTGCCAGGCTAGGAGCCCAAAAATG	G	T	0
W5	iPLEX	AX-88162165	ACGTTGGATGCACACTTAGCCCATTTCATC	ACGTTGGATGTGTGCTTAATTCACATGAG	F	tCCCATTTCATCTAAACGCATACTCAC	G	T	1
W5	iPLEX	AX-88077700	ACGTTGGATGTGGTCATGATTAGGGACAGC	ACGTTGGATGCGGTGTGTCCGTCCCTTAAA	F	cccTCATGATTAGGGACAGCCGTTTCC	C	G	1
W6	iPLEX	AX-96184225	ACGTTGGATGCAATGTCTCCCTCCTCCTC	ACGTTGGATGGTTTACCAACCTGGCAGAAG	F	CCGCGAAACCCTGCTCA	A	G	0
W6	iPLEX	AX-97876611	ACGTTGGATGACAGCGGAATTCAAGCCAAC	ACGTTGGATGAACGAGCCTAAGTGAAAAAC	F	AAGCCAACCGAACTCAG	G	T	1
W6	iPLEX	AX-88301475	ACGTTGGATGCTAGGACTCCAGTAAACAGC	ACGTTGGATGGGTGAAGTACAGTACCATTG	R	AGCAAACGGGAAAGGTA	C	A	1
W6	iPLEX	AX-87588755_long	ACGTTGGATGATGCCCTAGGCTTTAGTTCC	ACGTTGGATGAAGACACCACGCACCTTCAC	R	GTTAACACAGTCTCGGGA	G	A	1
W6	iPLEX	vgll3_28656101_exon2	ACGTTGGATGACGCTGCTGTTGCTGTCTC	ACGTTGGATGAGCTGGGTGTTTACAGTAGG	R	tCCTGGAAACTGCTGCTCC	T	C	0
W6	iPLEX	AX-87723216	ACGTTGGATGGACGCCCTCCTTAGATTTAG	ACGTTGGATGCCTTGTGCCAGAATCACATC	R	TTAGGACGTACTTTACAGT	G	A	1
W6	iPLEX	AX-87101259	ACGTTGGATGCTCATCTTTAGTAATCATGGG	ACGTTGGATGCCTGACAGTTGAGAAACTGG	R	TCATGGGAATTGTGAAATG	T	C	1
W6	iPLEX	AX-87651280	ACGTTGGATGTGGTTGACGGCTGCCTCGTA	ACGTTGGATGGGGCAGGCGAGCACCTGT	F	CTCGTACACACTCTTTGAAAA	C	T	1
W6	iPLEX	AX-86928125	ACGTTGGATGGCTAAGCAACCTTGTATTAC	ACGTTGGATGGCATATGTTTTGACTTTATCC	F	cATTACTCCTAGGAATTTGCC	A	G	1
W6	iPLEX	AX-87771449	ACGTTGGATGCAGCACAACATGTTTTCTCTG	ACGTTGGATGTCAGACAGCTGAACTGAGG	R	cTCTCTGAAGTAGAGCTGGAT	G	A	1
W6	iPLEX	AX-88146283	ACGTTGGATGAATGACAGGTGGGAAATATG	ACGTTGGATGAGGTGAGGAGCAGATGTTTG	R	GGGAAATATGTTTCATGAAGG	C	A	1
W6	iPLEX	AX-96431305	ACGTTGGATGTATTAACCTAGACGTGTTG	ACGTTGGATGTGACCGAATCTAACCGTATC	F	ACCTAGACGTGTTGTATAATAT	G	T	1
W6	iPLEX	AX-96301779	ACGTTGGATGTAACCTTTGACGACTTAAC	ACGTTGGATGCAAGAGGACTGAGAGAACC	F	caTTTGACGACTTAACTCAGCCT	C	T	1
W6	iPLEX	AX-88172861	ACGTTGGATGTGCCAGTCAAATTAAAGAG	ACGTTGGATGCATGGTTCAGTGTTTTTGC	R	aCAGTCAAATTAAAGAGGGATTT	G	A	1
W6	iPLEX	AX-88296660	ACGTTGGATGGGCCTACACATACAGCATAC	ACGTTGGATGGGGTTTTAGATTGTGAGTC	F	tCACATACAGCATACTGTACACAC	C	A	0
W6	iPLEX	AX-87357465	ACGTTGGATGTGAATTGATGTAAAAGCCC	ACGTTGGATGCAGGCCACATGATAAATAC	F	TGATGTAAAAGCCCTTTAATTCTA	C	G	1
W6	iPLEX	AX-88064888	ACGTTGGATGTGAGGATCTGGCAGCGGAG	ACGTTGGATGGATATATAGAAACTGTGGGC	R	ggAGCGGAGCTCCACTGGGACTCA	T	C	1
W6	iPLEX	AX-87289608	ACGTTGGATGCCTCCTTTCAGAAGTAACAC	ACGTTGGATGAGGATGAATGAGAGGAGAGG	F	ggagGAAGTAACACTATGCTAACAA	C	A	1
W6	iPLEX	AX-86951802	ACGTTGGATGACAGCTCAACTGCAGGCCTC	ACGTTGGATGAGGGTGAGATCCGCCCTCTT	R	ggaatGCCTCACGGGGGATATAAAT	C	A	1
W6	iPLEX	AX-87263917	ACGTTGGATGTAGAGGACATGGAGGAAGAG	ACGTTGGATGCAGTCTCTGATTGTTCATCC	F	ccataGAGGAAGAGGAGGAAGAAGA	A	G	1
W6	iPLEX	AX-96424824	ACGTTGGATGTCAGCTTTGTCACAATACA	ACGTTGGATGACAGAGCATAAAGAGTGTGG	F	TCACAATACAATTTGTAAAGCAATTA	C	T	1
